# Supplementary material for: Deciphering the Methylation Landscape in Breast Cancer: Diagnostic and Prognostic Biosignatures through Automated Machine Learning
Source: Cancers (Basel). 2021 Apr 2;13(7):1677. doi: 10.3390/cancers13071677 (PMC8037759; doi:10.3390/cancers13071677)
Supplement: Supplementary file 1 [file cancers-13-01677-s001.zip]

Archive with 9 entries (9 files):
- Suppementary figures/S1.tif
- Suppementary figures/S2.tif
- Suppementary figures/S3.tif
- Suppementary figures/S4.tif
- Supplementary files Cytoscape/File S1.cys
- Supplementary files Cytoscape/File S2.cys
- Supplementary files Cytoscape/File S3.cys
- Supplementary files Cytoscape/File S4.cys
- Supplementary Tables S1-S6.docx
